# Supplementary material for: iSuc-ChiDT: a computational method for identifying succinylation sites using statistical difference table encoding and the chi-square decision table classifier
Source: BioData Min. 2022 Feb 10;15:3. doi: 10.1186/s13040-022-00290-1 (PMC8832670; doi:10.1186/s13040-022-00290-1)
Supplement: Supplementary file 1 — Additional file 1: Table S1. This table shows the 20 × 9 chi-square statistical difference table constructed based on 9 key positions in Tr_data. [file 13040_2022_290_MOESM1_ESM.xlsx]

## Sheet: Sheet1
Position Residue	-8	-4	-3	-2	-1	1	2	5	7
A	0.0661856	0.188994	0.184562	0.0683599	0.220002	-0.432532	0.0853884	0.108737	0.0875942
R	0.997531	0.480839	-0.197364	-0.991421	-1.49895	0.917324	-0.23361	0.993525	1.13654
N	-0.456252	-0.0777511	0.258889	1.12688	-0.638597	-0.464048	-0.055344	-0.411169	-0.29738
D	0.176247	-0.27313	-0.0252441	1.10788	-0.654809	2.06017	1.01786	-0.0393425	-0.0820621
C	-0.714864	-0.567319	-1.45651	-0.78308	-1.08742	-1.82663	-0.907193	-1.08541	-0.438427
Q	-0.026098	-0.463115	0.0972418	0.0578362	-0.181217	-0.227736	-0.411944	-0.396366	-0.342479
E	-0.422451	-0.472344	-0.120159	-0.346122	-0.419695	0.41274	-0.235656	-0.303409	-0.307612
G	0.211633	0.15944	0.122496	-0.242342	0.153347	0.273865	0.115379	-0.15867	0.0510612
H	0.0330918	0.0921707	0.24165	-0.230809	-0.241544	-0.686688	-0.362065	-0.0386292	-0.0254745
I	-0.0328149	0.192384	-0.0385322	-0.00142303	0.26056	-0.887499	-0.0529447	0.10741	-0.191236
L	-0.0565919	0.39082	-0.086226	0.0245972	1.01161	-0.735436	0.0553596	-0.146581	0.00512951
K	0.388386	-0.294252	-0.771557	-1.45464	-2.02826	0.443945	-0.639693	0.153187	0.0889408
M	-0.010871	-0.154676	-0.452778	-0.356322	0.00195783	-1.22957	-0.148006	-0.166601	-0.111611
F	-0.448153	0.269979	0.764602	0.177338	1.19512	-0.693444	0.500573	0.0348615	-0.0736487
P	-0.225489	-0.298091	-0.348817	-0.437234	-0.348214	0.266787	-0.247949	-0.0798842	-0.0461334
S	-0.295979	-0.326798	-0.4567	0.155688	-0.673645	-0.524416	-0.503834	-0.319097	-0.486122
T	-0.197579	-0.0803076	0.102414	0.412064	-0.413021	-0.385542	0.11753	0.0517206	-0.0413998
W	-0.509663	0.0864196	0.382064	-0.330552	0.835293	-0.825734	-0.295366	-0.245991	0.221548
Y	-0.227123	0.354214	1.37249	0.694923	1.83882	-0.797367	1.10698	0.582566	0.287776
V	0.0146692	0.333509	0.255876	0.00740841	0.40117	-0.648286	0.038957	0.0580052	0.0920326
Annotation: This 20×9 chi-square statistical difference table was constructed based on 9 key positions (-8,-4~-1, 1,2,5,7) in Tr_data, and it was used to extract the positional features of sequence samples.
