# Supplementary material for: iSuc-ChiDT: a computational method for identifying succinylation sites using statistical difference table encoding and the chi-square decision table classifier
Source: BioData Min. 2022 Feb 10;15:3. doi: 10.1186/s13040-022-00290-1 (PMC8832670; doi:10.1186/s13040-022-00290-1)
Supplement: Supplementary file 2 — Additional file 2: Table S2. This table shows 137 rules generated based on Tr_data, and lists the number of positive and negative training samples conforming to each rule. [file 13040_2022_290_MOESM2_ESM.xlsx]

## Sheet: Sheet1
Introduced features	Rules
	u1	u2	u3	u4	u5	u6	u7	u8	u9	u10	u11	u12	u13	u14	u15	u16	u17	u18	u19	u20	u21	u22	u23	u24	u25	u26	u27	u28	u29	u30	u31	u32	u33	u34	u35	u36	u37	u38	u39	u40	u41	u42	u43	u44	u45	u46	u47	u48	u49
P-1	-2.028	-2.028	-2.028	-2.028	-2.028	-2.028	-2.028	-2.028	[-1.499,-1.087]	[-1.499,-1.087]	[-1.499,-1.087]	[-1.499,-1.087]	[-0.674,-0.639]	[-0.674,-0.639]	[-0.674,-0.639]	[-0.674,-0.639]	[-0.674,-0.639]	[-0.674,-0.639]	[-0.674,-0.639]	[-0.674,-0.639]	[-0.674,-0.639]	[-0.674,-0.639]	[-0.674,-0.639]	[-0.674,-0.639]	[-0.674,-0.639]	[-0.674,-0.639]	[-0.42,-0.242]	[-0.42,-0.242]	[-0.42,-0.242]	[-0.42,-0.242]	[-0.42,-0.242]	[-0.42,-0.242]	[-0.42,-0.242]	[-0.42,-0.242]	[-0.42,-0.242]	[-0.42,-0.242]	[-0.42,-0.242]	[-0.42,-0.242]	[-0.42,-0.242]	[-0.42,-0.242]	[-0.42,-0.242]	[-0.42,-0.242]	[-0.42,-0.242]	[-0.42,-0.242]	[-0.42,-0.242]	[-0.42,-0.242]	[-0.42,-0.242]	[-0.42,-0.242]	[-0.42,-0.242]
P1	--	--	--	--	--	--	--	--	[-1.827,0.917]	[-1.827,0.917]	[-1.827,0.917]	2.06	[-1.827,-0.228]	[-1.827,-0.228]	[-1.827,-0.228]	[-1.827,-0.228]	[-1.827,-0.228]	[-1.827,-0.228]	[-1.827,-0.228]	[0.267,0.917]	[0.267,0.917]	[0.267,0.917]	[0.267,0.917]	[0.267,0.917]	2.06	2.06	[-1.827,-0.228]	[-1.827,-0.228]	[-1.827,-0.228]	[-1.827,-0.228]	[-1.827,-0.228]	[-1.827,-0.228]	[-1.827,-0.228]	[-1.827,-0.228]	[-1.827,-0.228]	[-1.827,-0.228]	[-1.827,-0.228]	[-1.827,-0.228]	[-1.827,-0.228]	[-1.827,-0.228]	[-1.827,-0.228]	[-1.827,-0.228]	[0.267,0.917]	[0.267,0.917]	[0.267,0.917]	[0.267,0.917]	[0.267,0.917]	[0.267,0.917]	[0.267,0.917]
P-2	--	--	--	--	--	--	--	--	--	--	--	--	[-1.455,0.695]	[-1.455,0.695]	[-1.455,0.695]	[-1.455,0.695]	[-1.455,0.695]	[1.108,1.127]	[1.108,1.127]	[-1.455,-0.783]	[-0.437,1.127]	[-0.437,1.127]	[-0.437,1.127]	[-0.437,1.127]	[-1.455,-0.231]	[-0.001,1.127]	[-1.455,0.695]	[-1.455,0.695]	[-1.455,0.695]	[-1.455,0.695]	[-1.455,0.695]	[-1.455,0.695]	[-1.455,0.695]	[-1.455,0.695]	[-1.455,0.695]	[-1.455,0.695]	[-1.455,0.695]	[-1.455,0.695]	[-1.455,0.695]	[1.108,1.127]	[1.108,1.127]	[1.108,1.127]	-1.455	-1.455	[-0.991,0.695]	[-0.991,0.695]	[-0.991,0.695]	[-0.991,0.695]	[-0.991,0.695]
fR	--	--	--	--	--	--	--	--	--	--	--	--	0	0	0	≥1	≥1	0	≥1	--	0	0	≥1	≥1	--	--	0	0	0	0	0	0	0	≥1	≥1	≥1	≥1	≥1	≥1	0	0	≥1	[0,3]	≥4	0	0	≥1	≥1	≥1
fK	--	--	--	--	--	--	--	--	--	--	--	--	0	≥1	≥1	--	--	--	--	--	0	≥1	[0,2]	≥3	--	--	0	≥1	≥1	≥1	≥1	≥1	≥1	[0,1]	[0,1]	[0,1]	≥2	≥2	≥2	--	--	--	--	--	0	≥1	[0,1]	[0,1]	≥2
P2	[-0.907,0.501]	[-0.907,0.501]	[1.018,1.107]	[1.018,1.107]	[1.018,1.107]	[1.018,1.107]	[1.018,1.107]	[1.018,1.107]	[-0.907,-0.055]	[-0.053,1.107]	[-0.053,1.107]	--	--	[-0.907,0.501]	[1.018,1.107]	[-0.907,-0.055]	[-0.053,1.107]	--	--	--	--	--	--	--	--	--	--	[-0.907,-0.055]	[-0.907,-0.055]	[-0.907,-0.055]	[-0.053,0.501]	[1.018,1.107]	[1.018,1.107]	[-0.907,-0.055]	[-0.053,1.107]	[-0.053,1.107]	[-0.907,0.501]	[-0.907,0.501]	[1.018,1.107]	[-0.907,0.501]	[1.018,1.107]	--	--	--	--	--	--	--	--
P-3	--	--	-1.457	-0.772	[-0.457,-0.12]	[-0.086,0.185]	[0.242,0.765]	1.372	--	--	--	--	--	--	--	--	--	--	--	--	--	--	--	--	--	--	--	[-1.457,-0.772]	[-1.457,-0.772]	[-0.457,1.372]	--	[-1.457,0.185]	[0.242,1.372]	--	[-1.457,0.765]	1.372	[-1.457,0.765]	1.372	--	--	--	--	--	--	--	--	[-1.457,-0.12]	[-0.086,1.372]	--
P-8	[-0.715,0.066]	[0.176,0.998]	--	--	--	--	--	--	--	--	--	--	--	--	--	--	--	--	--	--	--	--	--	--	--	--	--	--	--	--	--	--	--	--	--	--	--	--	--	--	--	--	--	--	--	--	--	--	--
P5	--	--	--	--	--	--	--	--	--	--	--	--	--	--	--	--	--	--	--	--	--	--	--	--	--	--	--	[-1.085,0.153]	[0.583,0.994]	--	--	--	--	--	--	--	--	--	--	--	--	--	--	--	--	--	--	--	--
P7	--	--	--	--	--	--	--	--	--	[-0.486,0.288]	1.137	--	--	--	--	--	--	--	--	--	--	--	--	--	--	--	--	--	--	--	--	--	--	--	--	--	--	--	--	--	--	--	--	--	--	--	--	--	--
positive samples	23	19	0	1	1	8	2	0	33	63	10	15	9	59	16	40	92	11	20	7	6	65	117	2	20	75	20	1	0	33	52	17	12	63	136	11	17	3	6	16	7	49	6	0	9	68	31	111	28
negative samples	2907	1029	1	31	91	149	52	9	1408	1629	93	143	950	1426	123	1043	1070	233	144	337	255	676	839	85	179	242	1061	280	8	851	866	129	25	929	1089	25	478	10	28	284	20	229	311	1	370	811	383	590	390
negative samples(adjusted)	273.04	96.6488	0.0939249	2.91167	8.54717	13.9948	4.8841	0.845325	132.246	153.004	8.73502	13.4313	89.2287	133.937	11.5528	97.9637	100.5	21.8845	13.5252	31.6527	23.9509	63.4933	78.803	7.98362	16.8126	22.7298	99.6544	26.299	0.7514	79.9301	81.339	12.1163	2.34812	87.2563	102.284	2.34812	44.8961	0.939249	2.6299	26.6747	1.8785	21.5088	29.2107	0.0939249	34.7522	76.1731	35.9733	55.4157	36.6307
total number of positive samples	4748
total number of negative samples	50551
Annotation: Based on Tr_data, 10 features were introduced in the following order: P-1, P1, P-2, fR, fK, P2, P-3, P-8, P5, P7. And they generated 137 rules, denoted as u1,u2,...,u137, respectively. Taking the rule u1 (corresponding to B3~B12 in this table) as an example, it represents that P-1 =-2.028 and -0.907≤P2≤0.501 and -0.715≤P-8≤0.066, while "--" for other features means that these features…
[truncated: 88 more columns]
